# Supplementary material for: XCL1 expression correlates with CD8-positive T cells infiltration and PD-L1 expression in squamous cell carcinoma arising from mature cystic teratoma of the ovary
Source: Oncogene. 2020 Mar 2;39(17):3541–54. doi: 10.1038/s41388-020-1237-0 (PMC7176584; doi:10.1038/s41388-020-1237-0)
Supplement: Supplementary file 2 — Supplementary Data 1 [file 41388_2020_1237_MOESM2_ESM.xlsx]

## Sheet: Fig2_GO
NAME	NES	FDR q-val (-log2)
GO_EPIDERMIS_DEVELOPMENT	2.19266	4.54776
GO_REGULATION_OF_EPIDERMIS_DEVELOPMENT	2.21157	4.09881
GO_POSITIVE_REGULATION_OF_EPIDERMIS_DEVELOPMENT	2.11653	3.83862
GO_INTERMEDIATE_FILAMENT_BASED_PROCESS	2.12374	3.70059
GO_SKIN_DEVELOPMENT	2.1385	3.6349
GO_MICROTUBULE_POLYMERIZATION_OR_DEPOLYMERIZATION	1.96593	3.14015
GO_SECRETORY_GRANULE_ORGANIZATION	1.89432	3.12322
GO_CENTROSOME_LOCALIZATION	1.99315	3.12047
GO_AXO_DENDRITIC_TRANSPORT	1.95627	3.10892
GO_MICROTUBULE_POLYMERIZATION	1.88373	3.10556
GO_ODONTOGENESIS_OF_DENTIN_CONTAINING_TOOTH	1.82283	3.10475
GO_PHOSPHATASE_COMPLEX	1.8453	3.10115
GO_REGULATION_OF_HAIR_FOLLICLE_DEVELOPMENT	1.89473	3.09884
GO_HEPARAN_SULFATE_PROTEOGLYCAN_METABOLIC_PROCESS	1.97131	3.09812
GO_GAP_JUNCTION	1.89637	3.09778
GO_SISTER_CHROMATID_SEGREGATION	1.82298	3.09438
GO_N_TERMINAL_PROTEIN_AMINO_ACID_MODIFICATION	1.8156	3.09355
GO_PROTEASOME_COMPLEX	1.89829	3.09329
GO_PROTEIN_PHOSPHATASE_2A_BINDING	1.8461	3.09292
GO_THYMUS_DEVELOPMENT	1.96647	3.09047
GO_MYOBLAST_DIFFERENTIATION	1.88421	3.09039
GO_RESPONSE_TO_ARSENIC_CONTAINING_SUBSTANCE	1.81803	3.09014
GO_REGULATION_OF_MITOTIC_CELL_CYCLE	1.81626	3.08893
GO_CELL_PROJECTION_CYTOPLASM	1.88569	3.08623
GO_FORMATION_OF_TRANSLATION_PREINITIATION_COMPLEX	1.81874	3.08587
GO_KERATINOCYTE_DIFFERENTIATION	1.97426	3.08549
GO_RESPONSE_TO_GAMMA_RADIATION	1.87179	3.08523
GO_G1_DNA_DAMAGE_CHECKPOINT	1.82321	3.08444
GO_PRERIBOSOME	1.81673	3.08287
GO_POSITIVE_REGULATION_OF_TRANSLATIONAL_INITIATION	1.82787	3.08029
GO_PROSTATE_GLAND_MORPHOGENESIS	1.82486	3.0801
GO_EUKARYOTIC_TRANSLATION_INITIATION_FACTOR_3_COMPLEX	1.84632	3.07985
GO_GLUCOSE_CATABOLIC_PROCESS	1.8528	3.07912
GO_CELL_SUBSTRATE_JUNCTION_ASSEMBLY	1.95191	3.07812
GO_RESPONSE_TO_IONIZING_RADIATION	1.87274	3.0764
GO_EPIDERMIS_MORPHOGENESIS	1.89905	3.07487
GO_PIGMENT_GRANULE_ORGANIZATION	1.81883	3.07414
GO_SIGNAL_TRANSDUCTION_IN_RESPONSE_TO_DNA_DAMAGE	1.80748	3.07407
GO_POSITIVE_REGULATION_OF_PROTEIN_MODIFICATION_BY_SMALL_PROTEIN_CONJUGATION_OR_REMOVAL	1.82542	3.07375
GO_REGULATION_OF_PROTEIN_MODIFICATION_BY_SMALL_PROTEIN_CONJUGATION_OR_REMOVAL	1.82841	3.07159
GO_REGULATION_OF_INCLUSION_BODY_ASSEMBLY	1.82325	3.0712
GO_CELL_CYCLE_PHASE_TRANSITION	1.82627	3.07102
GO_REGULATION_OF_KERATINOCYTE_DIFFERENTIATION	1.88633	3.06971
GO_RIBONUCLEOSIDE_DIPHOSPHATE_METABOLIC_PROCESS	1.87496	3.0678
GO_POSITIVE_REGULATION_OF_WNT_SIGNALING_PATHWAY	1.85316	3.06771
GO_POSITIVE_REGULATION_OF_RELEASE_OF_CYTOCHROME_C_FROM_MITOCHONDRIA	1.83012	3.06768
GO_POSITIVE_REGULATION_OF_INTERLEUKIN_1_BETA_PRODUCTION	1.86754	3.06681
GO_POSITIVE_REGULATION_OF_CELL_CYCLE	1.80787	3.06664
GO_EPIDERMAL_CELL_DIFFERENTIATION	1.99478	3.06496
GO_CHROMOSOME_TELOMERIC_REGION	1.80371	3.06474
GO_CELL_CYCLE_G2_M_PHASE_TRANSITION	1.8688	3.06471
GO_INTRINSIC_APOPTOTIC_SIGNALING_PATHWAY_IN_RESPONSE_TO_DNA_DAMAGE	1.87345	3.06351
GO_NUCLEAR_CHROMOSOME_TELOMERIC_REGION	1.81906	3.06337
GO_CELL_CELL_ADHERENS_JUNCTION	1.84634	3.06257
GO_REGULATION_OF_RNA_STABILITY	1.80595	3.06194
GO_NIK_NF_KAPPAB_SIGNALING	1.91902	3.0619
GO_MITOTIC_SISTER_CHROMATID_SEGREGATION	1.87583	3.05961
GO_INNER_MITOCHONDRIAL_MEMBRANE_ORGANIZATION	1.80507	3.05945
GO_MITOCHONDRIAL_FUSION	1.8285	3.05827
GO_MORPHOGENESIS_OF_A_POLARIZED_EPITHELIUM	1.8999	3.05817
GO_REGULATION_OF_CATENIN_IMPORT_INTO_NUCLEUS	1.80399	3.05685
GO_PROTEASOME_ACCESSORY_COMPLEX	1.83465	3.05655
GO_HETEROTYPIC_CELL_CELL_ADHESION	1.88854	3.05593
GO_REGULATION_OF_LIGASE_ACTIVITY	1.83031	3.05568
GO_NUCLEAR_CHROMOSOME_SEGREGATION	1.80793	3.05535
GO_REGULATION_OF_ESTABLISHMENT_OF_PLANAR_POLARITY	1.83129	3.05514
GO_REGULATION_OF_CELL_CYCLE_G1_S_PHASE_TRANSITION	1.85039	3.0549
GO_PROSTATE_GLAND_DEVELOPMENT	1.83759	3.05377
GO_REGULATION_OF_CELLULAR_RESPONSE_TO_HEAT	1.88694	3.0528
GO_NATURAL_KILLER_CELL_MEDIATED_IMMUNITY	1.81202	3.05256
GO_INTRINSIC_APOPTOTIC_SIGNALING_PATHWAY_IN_RESPONSE_TO_DNA_DAMAGE_BY_P53_CLASS_MEDIATOR	1.85326	3.05217
GO_REGULATION_OF_CELL_CYCLE_PHASE_TRANSITION	1.87896	3.05048
GO_CHROMOSOME_LOCALIZATION	1.95643	3.05003
GO_REGULATION_OF_PROTEIN_PHOSPHATASE_TYPE_2A_ACTIVITY	1.9046	3.04977
GO_RIBONUCLEOPROTEIN_COMPLEX_LOCALIZATION	1.8636	3.0485
GO_RIBONUCLEOPROTEIN_COMPLEX_BINDING	1.9256	3.04845
GO_ATP_GENERATION_FROM_ADP	1.84753	3.04774
GO_EMBRYONIC_PLACENTA_MORPHOGENESIS	1.84649	3.04718
GO_TRANSLATION_INITIATION_FACTOR_ACTIVITY	1.83514	3.04701
GO_NEGATIVE_REGULATION_OF_WNT_SIGNALING_PATHWAY	1.84858	3.04546
GO_NUCLEAR_EXPORT	1.78538	3.04542
GO_METAPHASE_PLATE_CONGRESSION	1.80957	3.04489
GO_INNATE_IMMUNE_RESPONSE_ACTIVATING_CELL_SURFACE_RECEPTOR_SIGNALING_PATHWAY	1.80797	3.04476
GO_CYTOPLASMIC_MICROTUBULE_ORGANIZATION	1.86186	3.04468
GO_DNA_DEMETHYLATION	1.90243	3.04421
GO_STRIATUM_DEVELOPMENT	1.84006	3.04377
GO_SKIN_EPIDERMIS_DEVELOPMENT	1.83143	3.04198
GO_POSITIVE_REGULATION_OF_LIGASE_ACTIVITY	1.90078	3.04159
GO_TERMINATION_OF_RNA_POLYMERASE_II_TRANSCRIPTION	1.83243	3.04133
GO_REGULATION_OF_HAIR_CYCLE	1.8357	3.04126
GO_NEGATIVE_REGULATION_OF_CELL_CYCLE_PHASE_TRANSITION	1.83762	3.03884
GO_ESTABLISHMENT_OF_EPITHELIAL_CELL_POLARITY	1.87613	3.03854
GO_FC_EPSILON_RECEPTOR_SIGNALING_PATHWAY	1.78564	3.03854
GO_MATURATION_OF_5_8S_RRNA_FROM_TRICISTRONIC_RRNA_TRANSCRIPT_SSU_RRNA_5_8S_RRNA_LSU_RRNA_	1.80834	3.03721
GO_90S_PRERIBOSOME	1.80987	3.03619
GO_NEGATIVE_REGULATION_OF_PROTEIN_MODIFICATION_BY_SMALL_PROTEIN_CONJUGATION_OR_REMOVAL	1.85344	3.03567
GO_ANAPHASE_PROMOTING_COMPLEX_DEPENDENT_CATABOLIC_PROCESS	1.91983	3.03419
GO_PROTEASOME_BINDING	1.98075	3.03134
GO_SKELETAL_MUSCLE_TISSUE_REGENERATION	1.78565	3.02902
GO_CONNEXON_COMPLEX	1.97532	3.0283
GO_SPINDLE_POLE	1.86365	3.02788
GO_INTERLEUKIN_1_RECEPTOR_BINDING	1.85406	3.02737
GO_MOLTING_CYCLE	1.94568	3.02695
GO_WNT_SIGNALING_PATHWAY	1.78317	3.02503
GO_DNA_TEMPLATED_TRANSCRIPTION_TERMINATION	1.79839	3.02417
GO_CELLULAR_RESPONSE_TO_DSRNA	1.83768	3.02331
GO_ERROR_FREE_TRANSLESION_SYNTHESIS	1.78871	3.02311
GO_STRUCTURAL_CONSTITUENT_OF_CYTOSKELETON	1.78589	3.0229
GO_POSITIVE_REGULATION_OF_PEPTIDASE_ACTIVITY	1.78211	3.02066
GO_ATPASE_REGULATOR_ACTIVITY	1.78632	3.02012
GO_CHROMOSOMAL_REGION	1.85755	3.01949
GO_PROTEIN_PHOSPHATASE_TYPE_2A_COMPLEX	1.90473	3.01932
GO_MITOTIC_SPINDLE_ORGANIZATION	1.78772	3.01869
GO_POSTREPLICATION_REPAIR	1.79937	3.01769
GO_TRANSCRIPTIONAL_ACTIVATOR_ACTIVITY_RNA_POLYMERASE_II_DISTAL_ENHANCER_SEQUENCE_SPECIFIC_BINDING	1.78903	3.01728
GO_UBIQUITIN_LIKE_PROTEIN_BINDING	1.79857	3.01697
GO_MULTI_ORGANISM_LOCALIZATION	1.79411	3.01596
GO_POSITIVE_REGULATION_OF_NOTCH_SIGNALING_PATHWAY	1.8558	3.01532
GO_REGULATION_OF_PROTEIN_UBIQUITINATION_INVOLVED_IN_UBIQUITIN_DEPENDENT_PROTEIN_CATABOLIC_PROCESS	1.98397	3.01499
GO_RIBOSOME_BINDING	1.85458	3.01497
GO_NEGATIVE_REGULATION_OF_STEM_CELL_PROLIFERATION	1.94053	3.01433
GO_CLEAVAGE_INVOLVED_IN_RRNA_PROCESSING	1.78956	3.01375
GO_DNA_SYNTHESIS_INVOLVED_IN_DNA_REPAIR	1.78652	3.01309
GO_MULTICELLULAR_ORGANISMAL_WATER_HOMEOSTASIS	1.79676	3.01194
GO_NEGATIVE_REGULATION_OF_CANONICAL_WNT_SIGNALING_PATHWAY	1.92592	3.01121
GO_CHROMOSOME_CENTROMERIC_REGION	1.79076	3.00887
GO_POSITIVE_REGULATION_OF_CELL_CYCLE_PROCESS	1.79424	3.00733
GO_POSITIVE_REGULATION_OF_CELLULAR_AMIDE_METABOLIC_PROCESS	1.78979	3.00708
GO_POSITIVE_REGULATION_OF_MICROTUBULE_POLYMERIZATION_OR_DEPOLYMERIZATION	1.79491	3.00672
GO_NUCLEOTIDE_EXCISION_REPAIR_DNA_DAMAGE_RECOGNITION	1.76334	3.00618
GO_NEGATIVE_REGULATION_OF_CELL_CYCLE_PROCESS	1.7602	3.00475
GO_POSITIVE_REGULATION_OF_CANONICAL_WNT_SIGNALING_PATHWAY	1.85775	3.00379
GO_RESPONSE_TO_X_RAY	1.99742	3.00376
GO_TRANSLATION_FACTOR_ACTIVITY_RNA_BINDING	1.92046	3.00375
GO_REGULATION_OF_CYSTEINE_TYPE_ENDOPEPTIDASE_ACTIVITY	1.7793	3.00275
GO_REGULATION_OF_CANONICAL_WNT_SIGNALING_PATHWAY	1.77997	3.00219
GO_REGULATION_OF_MICROTUBULE_POLYMERIZATION_OR_DEPOLYMERIZATION	1.76059	3.00181
GO_POSITIVE_REGULATION_OF_CELLULAR_PROTEIN_CATABOLIC_PROCESS	1.79096	3.00022
GO_PROTEIN_UBIQUITINATION_INVOLVED_IN_UBIQUITIN_DEPENDENT_PROTEIN_CATABOLIC_PROCESS	1.76341	2.99969
GO_PEPTIDYL_ARGININE_MODIFICATION	1.76107	2.99964
GO_POSTTRANSCRIPTIONAL_REGULATION_OF_GENE_EXPRESSION	1.7951	2.99813
GO_NEGATIVE_REGULATION_OF_EPIDERMIS_DEVELOPMENT	1.79154	2.99781
GO_NADH_METABOLIC_PROCESS	1.90544	2.99715
GO_TRANSLESION_SYNTHESIS	1.76139	2.9966
GO_CELL_CYCLE_G1_S_PHASE_TRANSITION	1.76347	2.99269
GO_MICROTUBULE_BINDING	1.79185	2.99205
GO_CELLULAR_RESPONSE_TO_UV	1.75872	2.99198
GO_MATURATION_OF_SSU_RRNA_FROM_TRICISTRONIC_RRNA_TRANSCRIPT_SSU_RRNA_5_8S_RRNA_LSU_RRNA_	1.76156	2.99077
GO_KINETOCHORE	1.77769	2.99026
GO_MITOTIC_CELL_CYCLE_CHECKPOINT	1.77559	2.98818
GO_ESTABLISHMENT_OF_TISSUE_POLARITY	1.76371	2.98766
GO_POSITIVE_REGULATION_OF_DNA_BINDING	1.77619	2.98724
GO_REGULATION_OF_MITOCHONDRIAL_OUTER_MEMBRANE_PERMEABILIZATION_INVOLVED_IN_APOPTOTIC_SIGNALING_PATHWAY	1.93619	2.98664
GO_ADP_METABOLIC_PROCESS	1.92701	2.98523
GO_NEGATIVE_REGULATION_OF_CELL_CYCLE_G1_S_PHASE_TRANSITION	1.76392	2.98303
GO_RESPONSE_TO_UV	1.77438	2.97856
GO_REGULATION_OF_INTRINSIC_APOPTOTIC_SIGNALING_PATHWAY	1.77619	2.97822
GO_MICROTUBULE_END	1.76402	2.97698
GO_REGULATION_OF_WNT_SIGNALING_PATHWAY	1.76579	2.97417
GO_NUCLEOLAR_PART	1.76503	2.97189
GO_SIGNAL_TRANSDUCTION_BY_P53_CLASS_MEDIATOR	1.77313	2.97135
GO_BLASTOCYST_GROWTH	1.75547	2.97123
GO_REGULATION_OF_INTERLEUKIN_1_BETA_PRODUCTION	1.76417	2.97027
GO_CELLULAR_RESPONSE_TO_HEAT	1.75436	2.96992
GO_POSITIVE_REGULATION_OF_CELL_GROWTH	1.75635	2.96883
GO_CHROMOSOME_SEGREGATION	1.7659	2.96697
GO_SISTER_CHROMATID_COHESION	1.75462	2.96676
GO_REGULATION_OF_WATER_LOSS_VIA_SKIN	1.93151	2.96669
GO_REGULATION_OF_MEMBRANE_PERMEABILITY	1.91042	2.96668
GO_TRANSLATION_PREINITIATION_COMPLEX	1.75561	2.96557
GO_POSITIVE_REGULATION_OF_PROTEOLYSIS	1.76827	2.9631
GO_INTERMEDIATE_FILAMENT_ORGANIZATION	1.90546	2.96204
GO_POSITIVE_REGULATION_OF_EPIDERMAL_CELL_DIFFERENTIATION	1.7661	2.96143
GO_REGULATION_OF_TRANSLATIONAL_INITIATION	1.92823	2.96047
GO_NON_CANONICAL_WNT_SIGNALING_PATHWAY	1.76663	2.95937
GO_REGULATION_OF_SIGNAL_TRANSDUCTION_BY_P53_CLASS_MEDIATOR	1.76699	2.95565
GO_REGULATION_OF_PEPTIDASE_ACTIVITY	1.76837	2.95538
GO_POSITIVE_REGULATION_OF_FIBROBLAST_PROLIFERATION	1.7689	2.9536
GO_REGULATION_OF_PROTEIN_INSERTION_INTO_MITOCHONDRIAL_MEMBRANE_INVOLVED_IN_APOPTOTIC_SIGNALING_PATHWAY	1.90722	2.95287
GO_CELL_JUNCTION_ORGANIZATION	1.77057	2.94802
GO_MATURATION_OF_5_8S_RRNA	1.7691	2.94689
GO_NEGATIVE_REGULATION_OF_MITOTIC_CELL_CYCLE	1.76961	2.94513
GO_CELL_CYCLE_CHECKPOINT	1.7519	2.94435
GO_DNA_DEALKYLATION	2	2.93112
GO_MICROTUBULE_NUCLEATION	1.74942	2.9292
GO_RNA_LOCALIZATION	1.74895	2.92913
GO_REGULATION_OF_TRANSLATION_IN_RESPONSE_TO_STRESS	1.74999	2.92859
GO_POSITIVE_REGULATION_OF_CELL_CYCLE_ARREST	1.74729	2.92192
GO_SYNCYTIUM_FORMATION	1.74757	2.9184
GO_CELLULAR_RESPONSE_TO_EXTRACELLULAR_STIMULUS	1.7463	2.91721
GO_CELLULAR_RESPONSE_TO_STARVATION	1.74566	2.91536
GO_NAD_METABOLIC_PROCESS	1.74177	2.90624
GO_REGULATION_OF_PROTEIN_COMPLEX_DISASSEMBLY	1.74034	2.90303
GO_DNA_BIOSYNTHETIC_PROCESS	1.743	2.90176
GO_REGULATION_OF_CYCLIN_DEPENDENT_PROTEIN_KINASE_ACTIVITY	1.74402	2.90156
GO_HEPARAN_SULFATE_PROTEOGLYCAN_BIOSYNTHETIC_PROCESS	1.74192	2.90142
GO_SPINDLE	1.74073	2.90109
GO_LRR_DOMAIN_BINDING	1.74214	2.89666
GO_NUCLEAR_TRANSCRIBED_MRNA_POLY_A_TAIL_SHORTENING	1.74307	2.89579
GO_FEMALE_GENITALIA_DEVELOPMENT	1.7376	2.88278
GO_HELICASE_ACTIVITY	1.73801	2.88074
GO_INTRAMOLECULAR_TRANSFERASE_ACTIVITY	2.01092	2.87969
GO_DSRNA_FRAGMENTATION	1.73576	2.87959
GO_MITOTIC_CYTOKINESIS	1.7359	2.87542
GO_REGULATION_OF_CELLULAR_AMIDE_METABOLIC_PROCESS	1.73642	2.87479
GO_CELLULAR_PROTEIN_COMPLEX_LOCALIZATION	1.73306	2.86676
GO_POSITIVE_REGULATION_OF_APOPTOTIC_SIGNALING_PATHWAY	1.73218	2.86294
GO_SOMATIC_CELL_DNA_RECOMBINATION	1.71122	2.86221
GO_REGULATION_OF_MICROTUBULE_BASED_PROCESS	1.73096	2.86127
GO_CELLULAR_RESPONSE_TO_ABIOTIC_STIMULUS	1.72185	2.86095
GO_CELLULAR_RESPONSE_TO_IONIZING_RADIATION	1.7331	2.86071
GO_CYTOSKELETON_DEPENDENT_CYTOKINESIS	1.73146	2.86021
GO_CELL_DIFFERENTIATION_INVOLVED_IN_EMBRYONIC_PLACENTA_DEVELOPMENT	1.7206	2.85972
GO_MYELIN_SHEATH	1.72113	2.85941
GO_LENS_FIBER_CELL_DIFFERENTIATION	1.72228	2.85904
GO_REGULATION_OF_CELL_CYCLE_ARREST	1.72268	2.85827
GO_MITOCHONDRIAL_MEMBRANE_ORGANIZATION	2.05824	2.85719
GO_NUCLEAR_ENVELOPE_REASSEMBLY	1.73333	2.85717
GO_ALPHA_TUBULIN_BINDING	1.71124	2.85669
GO_CELLULAR_RESPONSE_TO_GLUCOSE_STARVATION	1.73008	2.8566
GO_REGULATION_OF_KERATINOCYTE_PROLIFERATION	2.04471	2.85518
GO_REGULATION_OF_CELLULAR_AMINO_ACID_METABOLIC_PROCESS	1.71152	2.85513
GO_MRNA_BINDING	1.71285	2.85468
GO_POSITIVE_REGULATION_OF_INTERLEUKIN_1_PRODUCTION	1.72292	2.85431
GO_NUCLEAR_PORE	1.72377	2.85351
GO_LAMELLIPODIUM_ORGANIZATION	1.72926	2.85278
GO_CEREBRAL_CORTEX_DEVELOPMENT	1.7117	2.85173
GO_SNRNA_METABOLIC_PROCESS	1.72313	2.85083
GO_PROTEIN_LOCALIZATION_TO_MITOCHONDRION	1.71293	2.84981
GO_HSP90_PROTEIN_BINDING	1.71197	2.8494
GO_CONDENSED_CHROMOSOME	1.71484	2.84902
GO_TRANSLATION_INITIATION_FACTOR_BINDING	1.71424	2.84826
GO_REGULATION_OF_MITOPHAGY	1.71372	2.84757
GO_TRANSCRIPTION_ELONGATION_FACTOR_COMPLEX	1.7238	2.84748
GO_REGULATION_OF_EPIDERMAL_CELL_DIFFERENTIATION	2.01705	2.84719
GO_TRANSCRIPTION_COUPLED_NUCLEOTIDE_EXCISION_REPAIR	1.72426	2.84718
GO_REPLICATION_FORK	1.71511	2.84626
GO_POSITIVE_REGULATION_OF_MITOCHONDRION_ORGANIZATION	1.71651	2.84489
GO_NEGATIVE_REGULATION_OF_TYPE_I_INTERFERON_PRODUCTION	1.71303	2.84487
GO_DNA_CONFORMATION_CHANGE	1.71581	2.84273
GO_RESPONSE_TO_STARVATION	1.71524	2.84228
GO_REGULATION_OF_CELLULAR_PROTEIN_CATABOLIC_PROCESS	1.69868	2.84162
GO_INTRINSIC_APOPTOTIC_SIGNALING_PATHWAY_BY_P53_CLASS_MEDIATOR	1.71676	2.84146
GO_REGULATION_OF_DNA_REPLICATION	1.72427	2.84083
GO_HEAT_SHOCK_PROTEIN_BINDING	1.69992	2.83994
GO_SUBPALLIUM_DEVELOPMENT	1.70022	2.83843
GO_POSITIVE_REGULATION_OF_DNA_BIOSYNTHETIC_PROCESS	1.69874	2.83738
GO_CELLULAR_RESPONSE_TO_EXTERNAL_STIMULUS	1.69916	2.83725
GO_PRONUCLEUS	1.71692	2.83712
GO_REGULATION_OF_LAMELLIPODIUM_ASSEMBLY	1.70051	2.83638
GO_CELL_JUNCTION_ASSEMBLY	1.71776	2.83635
GO_REGULATION_OF_TUMOR_NECROSIS_FACTOR_MEDIATED_SIGNALING_PATHWAY	1.70812	2.83584
GO_CELLULAR_RESPONSE_TO_RADIATION	1.7243	2.83485
GO_DNA_GEOMETRIC_CHANGE	1.72686	2.83428
GO_PROTEIN_POLYUBIQUITINATION	1.71713	2.83366
GO_LABYRINTHINE_LAYER_DEVELOPMENT	1.71797	2.83327
GO_MATURATION_OF_SSU_RRNA	1.70838	2.83318
GO_SMALL_SUBUNIT_PROCESSOME	1.70069	2.83306
GO_CONDENSED_CHROMOSOME_CENTROMERIC_REGION	1.72467	2.83255
GO_PYRUVATE_METABOLIC_PROCESS	1.72607	2.83234
GO_POSITIVE_REGULATION_OF_CHROMOSOME_SEGREGATION	1.72515	2.8322
GO_NECROTIC_CELL_DEATH	1.72717	2.8314
GO_STRAND_DISPLACEMENT	1.70721	2.82932
GO_ANTEROGRADE_AXONAL_TRANSPORT	1.70125	2.82906
GO_NEGATIVE_REGULATION_OF_PROTEIN_COMPLEX_DISASSEMBLY	1.70072	2.828
GO_REGULATION_OF_RELEASE_OF_CYTOCHROME_C_FROM_MITOCHONDRIA	1.72525	2.82698
GO_RNA_HELICASE_ACTIVITY	1.70141	2.82594
GO_MITOTIC_DNA_INTEGRITY_CHECKPOINT	1.70175	2.82396
GO_REGULATION_OF_MICROTUBULE_POLYMERIZATION	1.70534	2.8232
GO_CELLULAR_RESPONSE_TO_RETINOIC_ACID	1.70618	2.82289
GO_POSITIVE_REGULATION_OF_MITOCHONDRIAL_OUTER_MEMBRANE_PERMEABILIZATION_INVOLVED_IN_APOPTOTIC_SIGNALING_PATHWAY	2.0009	2.82288
GO_NEGATIVE_REGULATION_OF_CHROMOSOME_SEGREGATION	1.70202	2.82181
GO_RNA_3_END_PROCESSING	1.70544	2.81946
GO_MITOTIC_NUCLEAR_DIVISION	1.70224	2.81922
GO_RIBONUCLEOPROTEIN_COMPLEX_SUBUNIT_ORGANIZATION	1.70447	2.81848
GO_TUBULIN_BINDING	1.70225	2.81385
GO_MITOTIC_RECOMBINATION	1.7035	2.8126
GO_ORGANELLE_TRANSPORT_ALONG_MICROTUBULE	1.70244	2.81163
GO_TRANSCRIPTION_ELONGATION_FROM_RNA_POLYMERASE_II_PROMOTER	1.70287	2.81105
GO_SPINDLE_CHECKPOINT	1.69516	2.80757
GO_STRUCTURE_SPECIFIC_DNA_BINDING	1.6947	2.80743
GO_CYTOPLASMIC_EXOSOME_RNASE_COMPLEX_	1.69528	2.804
GO_WATER_HOMEOSTASIS	1.69381	2.80082
GO_MYELIN_ASSEMBLY	1.69283	2.79845
GO_RESPONSE_TO_RETINOIC_ACID	1.69307	2.79638
GO_CELL_SURFACE_RECEPTOR_SIGNALING_PATHWAY_INVOLVED_IN_HEART_DEVELOPMENT	1.69174	2.78934
GO_MORPHOGENESIS_OF_AN_EPITHELIAL_FOLD	1.69136	2.78911
GO_DESMOSOME	2.03106	2.78679
GO_RNA_CAPPING	1.69039	2.78158
GO_REGULATION_OF_APOPTOTIC_SIGNALING_PATHWAY	1.68937	2.77492
GO_AXON_CYTOPLASM	2.02062	2.76428
GO_REGULATION_OF_PROTEIN_EXPORT_FROM_NUCLEUS	1.68766	2.75855
GO_PROTEASE_BINDING	1.68618	2.75112
GO_ORGANELLE_FISSION	1.6865	2.75064
GO_GLIAL_CELL_MIGRATION	1.6837	2.73591
GO_REGULATION_OF_ANOIKIS	1.68418	2.73272
GO_RNA_SECONDARY_STRUCTURE_UNWINDING	1.68375	2.73169
GO_NEURON_APOPTOTIC_PROCESS	1.68068	2.71233
GO_POSITIVE_REGULATION_OF_SKELETAL_MUSCLE_TISSUE_DEVELOPMENT	1.68107	2.7119
GO_RESPONSE_TO_HEAT	1.67979	2.70665
GO_TBP_CLASS_PROTEIN_BINDING	1.67576	2.69689
GO_NUCLEOTIDE_EXCISION_REPAIR_DNA_GAP_FILLING	1.67605	2.695
GO_AMELOGENESIS	1.67493	2.69186
GO_PROTEIN_LOCALIZATION_TO_VACUOLE	1.67609	2.69053
GO_RESPONSE_TO_DSRNA	1.67329	2.68714
GO_PURINE_NTP_DEPENDENT_HELICASE_ACTIVITY	1.67614	2.68681
GO_CHROMOSOME_CONDENSATION	1.67369	2.6867
GO_REGULATION_OF_THE_FORCE_OF_HEART_CONTRACTION	1.67652	2.68627
GO_NEGATIVE_REGULATION_OF_EPITHELIAL_CELL_DIFFERENTIATION	1.67386	2.68458
GO_NEUROBLAST_PROLIFERATION	1.67659	2.68231
GO_DNA_REPAIR	1.67689	2.68123
GO_SINGLE_STRANDED_DNA_BINDING	1.67728	2.68097
GO_GAP_JUNCTION_CHANNEL_ACTIVITY	1.65264	2.68006
GO_NUCLEAR_REPLICATION_FORK	1.65299	2.68
GO_INTRINSIC_APOPTOTIC_SIGNALING_PATHWAY	1.65119	2.67945
GO_NEGATIVE_REGULATION_OF_CHROMOSOME_ORGANIZATION	1.65464	2.67897
GO_GAMMA_TUBULIN_COMPLEX	1.65722	2.67869
GO_POSITIVE_REGULATION_OF_PROTEIN_CATABOLIC_PROCESS	1.65218	2.67836
GO_PALLIUM_DEVELOPMENT	1.65422	2.67807
GO_PROTEASOMAL_PROTEIN_CATABOLIC_PROCESS	1.6518	2.67796
GO_MITOTIC_SPINDLE	1.65368	2.67698
GO_PROTEIN_LOCALIZATION_TO_CHROMOSOME	1.65134	2.67694
GO_CATALYTIC_STEP_2_SPLICEOSOME	1.65305	2.67683
GO_PHOSPHATIDYLINOSITOL_3_4_BISPHOSPHATE_BINDING	1.65744	2.67679
GO_RESPONSE_TO_CORTICOSTERONE	1.65778	2.67619
GO_POSITIVE_REGULATION_OF_ATPASE_ACTIVITY	1.65507	2.67534
GO_POSITIVE_REGULATION_OF_CELL_CYCLE_PHASE_TRANSITION	1.65468	2.67528
GO_NEGATIVE_REGULATION_OF_DNA_REPLICATION	1.65319	2.67503
GO_CARBOHYDRATE_BIOSYNTHETIC_PROCESS	1.65534	2.67493
GO_ACTIVATION_OF_CYSTEINE_TYPE_ENDOPEPTIDASE_ACTIVITY	1.65802	2.67469
GO_NEGATIVE_REGULATION_OF_CD4_POSITIVE_ALPHA_BETA_T_CELL_ACTIVATION	1.65641	2.67404
GO_DNA_TEMPLATED_TRANSCRIPTION_ELONGATION	1.65546	2.67263
GO_CELL_DIVISION	1.65812	2.67138
GO_CATION_TRANSPORTING_ATPASE_COMPLEX	1.64995	2.66902
GO_CEREBRAL_CORTEX_RADIALLY_ORIENTED_CELL_MIGRATION	1.65548	2.66868
GO_DNA_INTEGRITY_CHECKPOINT	1.65815	2.66741
GO_REGULATION_OF_SKELETAL_MUSCLE_TISSUE_DEVELOPMENT	1.6494	2.66718
GO_MECHANORECEPTOR_DIFFERENTIATION	1.6703	2.66579
GO_AGING	1.65838	2.66554
GO_RELEASE_OF_CYTOCHROME_C_FROM_MITOCHONDRIA	1.67056	2.66421
GO_MUSCLE_CELL_PROLIFERATION	1.67092	2.66327
GO_REPLISOME	1.65839	2.66153
GO_PROTEIN_TARGETING_TO_MITOCHONDRION	1.66894	2.66037
GO_NEGATIVE_REGULATION_OF_TELOMERE_MAINTENANCE_VIA_TELOMERE_LENGTHENING	1.65857	2.65923
GO_REGULATION_OF_TRANSCRIPTION_INVOLVED_IN_G1_S_TRANSITION_OF_MITOTIC_CELL_CYCLE	1.66923	2.65902
GO_MRNA_3_UTR_BINDING	1.64831	2.65821
GO_REGULATION_OF_CYTOSKELETON_ORGANIZATION	1.64745	2.6568
GO_POSITIVE_REGULATION_OF_MITOTIC_CELL_CYCLE	1.6586	2.65553
GO_NUCLEAR_ENVELOPE_ORGANIZATION	1.64763	2.65458
GO_STRESS_ACTIVATED_PROTEIN_KINASE_SIGNALING_CASCADE	1.65884	2.65401
GO_ANCHORING_JUNCTION	1.65957	2.65346
GO_POLYUBIQUITIN_BINDING	1.66765	2.65343
GO_ESTABLISHMENT_OF_PROTEIN_LOCALIZATION_TO_VACUOLE	1.65915	2.65292
GO_POSITIVE_REGULATION_OF_CYCLIN_DEPENDENT_PROTEIN_KINASE_ACTIVITY	1.66718	2.65256
GO_REGULATION_OF_INTERLEUKIN_1_PRODUCTION	1.66176	2.65255
GO_RAN_GTPASE_BINDING	1.66085	2.65182
GO_EPITHELIAL_CELL_PROLIFERATION	1.66778	2.65057
GO_PROTEIN_LOCALIZATION_TO_CYTOSKELETON	1.65966	2.65021
GO_EXOSOME_RNASE_COMPLEX_	1.66189	2.6498
GO_RIBONUCLEOPROTEIN_COMPLEX_BIOGENESIS	1.66105	2.64951
GO_ENDOPLASMIC_RETICULUM_SUBCOMPARTMENT	1.66239	2.64688
GO_EXTRINSIC_COMPONENT_OF_ORGANELLE_MEMBRANE	1.66202	2.64685
GO_DEOXYRIBONUCLEOSIDE_TRIPHOSPHATE_METABOLIC_PROCESS	1.66312	2.64683
GO_FIBROBLAST_GROWTH_FACTOR_RECEPTOR_SIGNALING_PATHWAY	1.65967	2.646
GO_ODONTOGENESIS	1.66263	2.64532
GO_WIDE_PORE_CHANNEL_ACTIVITY	1.66482	2.64453
GO_RECEPTOR_CATABOLIC_PROCESS	1.65987	2.64429
GO_K63_LINKED_POLYUBIQUITIN_BINDING	1.66323	2.64373
GO_RECOMBINATIONAL_REPAIR	1.66585	2.64215
GO_DNA_DEPENDENT_DNA_REPLICATION_MAINTENANCE_OF_FIDELITY	1.6649	2.64102
GO_DNA_DEPENDENT_DNA_REPLICATION	1.66333	2.6404
GO_CELL_AGING	1.66383	2.63785
GO_DNA_DEPENDENT_ATPASE_ACTIVITY	1.66494	2.63684
GO_FRIZZLED_BINDING	1.6634	2.63684
GO_CELLULAR_RESPONSE_TO_CORTICOSTEROID_STIMULUS	1.64447	2.62787
GO_TRNA_TRANSPORT	1.64359	2.62598
GO_POSITIVE_REGULATION_OF_VIRAL_PROCESS	1.64211	2.62499
GO_NEGATIVE_REGULATION_OF_MITOTIC_NUCLEAR_DIVISION	1.64236	2.62347
GO_C21_STEROID_HORMONE_BIOSYNTHETIC_PROCESS	1.64372	2.62319
GO_ERROR_PRONE_TRANSLESION_SYNTHESIS	1.64266	2.62267
GO_POSITIVE_REGULATION_OF_INTRINSIC_APOPTOTIC_SIGNALING_PATHWAY	1.64292	2.62184
GO_POLYSACCHARIDE_BIOSYNTHETIC_PROCESS	1.64114	2.61928
GO_SMALL_NUCLEOLAR_RIBONUCLEOPROTEIN_COMPLEX	1.63412	2.61123
GO_CHAPERONE_BINDING	1.63644	2.61042
GO_POSITIVE_REGULATION_OF_INTERLEUKIN_1_SECRETION	1.63431	2.60931
GO_NEGATIVE_REGULATION_OF_CYSTEINE_TYPE_ENDOPEPTIDASE_ACTIVITY	1.63527	2.60845
GO_POSITIVE_REGULATION_OF_VIRAL_TRANSCRIPTION	1.63459	2.60819
GO_OXIDOREDUCTION_COENZYME_METABOLIC_PROCESS	1.63552	2.60714
GO_POSITIVE_REGULATION_OF_AXONOGENESIS	1.63644	2.60683
GO_MITOCHONDRIAL_TRANSPORT	1.63479	2.60652
GO_DNA_REPLICATION_INITIATION	1.63933	2.60596
GO_REGULATION_OF_CELL_CYCLE_G2_M_PHASE_TRANSITION	1.63314	2.60532
GO_NEGATIVE_REGULATION_OF_TELOMERE_MAINTENANCE	1.63565	2.60491
GO_CELL_CYCLE_ARREST	1.63752	2.60423
GO_PHOSPHOPROTEIN_BINDING	1.63645	2.60321
GO_NEGATIVE_REGULATION_OF_CELL_SUBSTRATE_ADHESION	1.63936	2.60246
GO_ATP_DEPENDENT_CHROMATIN_REMODELING	1.63764	2.60167
GO_CELLULAR_CARBOHYDRATE_BIOSYNTHETIC_PROCESS	1.62335	2.60162
GO_DISULFIDE_OXIDOREDUCTASE_ACTIVITY	1.62109	2.60096
GO_ZYMOGEN_ACTIVATION	1.6379	2.60089
GO_POSITIVE_REGULATION_OF_DNA_TEMPLATED_TRANSCRIPTION_ELONGATION	1.63819	2.6006
GO_LENS_DEVELOPMENT_IN_CAMERA_TYPE_EYE	1.63648	2.59988
GO_EPITHELIAL_CELL_DIFFERENTIATION	1.62278	2.59897
GO_POSITIVE_REGULATION_OF_DNA_REPLICATION	1.62182	2.59868
GO_REGULATION_OF_NOTCH_SIGNALING_PATHWAY	1.62336	2.59829
GO_PROTEIN_REFOLDING	1.62115	2.59816
GO_NUCLEOID	1.63829	2.59802
GO_DNA_HELICASE_ACTIVITY	1.62048	2.59765
GO_DAMAGED_DNA_BINDING	1.62233	2.59744
GO_MICROTUBULE_PLUS_END	1.6365	2.5964
GO_POSITIVE_REGULATION_OF_SIGNAL_TRANSDUCTION_BY_P53_CLASS_MEDIATOR	1.63103	2.59628
GO_APOPTOTIC_NUCLEAR_CHANGES	1.62125	2.59598
GO_DOUBLE_STRANDED_RNA_BINDING	1.6306	2.59579
GO_TELOMERE_ORGANIZATION	1.62184	2.59556
GO_MIDBODY	1.6234	2.59529
GO_MICROTUBULE	1.63118	2.59428
GO_REGULATION_OF_RUFFLE_ASSEMBLY	1.63177	2.59408
GO_POSITIVE_REGULATION_OF_TELOMERASE_ACTIVITY	1.62579	2.59349
GO_TELOMERE_MAINTENANCE_VIA_RECOMBINATION	1.62354	2.59329
GO_POSITIVE_REGULATION_OF_PROTEASOMAL_PROTEIN_CATABOLIC_PROCESS	1.63138	2.59276
GO_CELLULAR_RESPONSE_TO_LIGHT_STIMULUS	1.62785	2.59239
GO_HISTONE_MRNA_METABOLIC_PROCESS	1.62712	2.59202
GO_REGULATION_OF_CELL_DIVISION	1.62585	2.59089
GO_REGULATION_OF_DNA_DAMAGE_RESPONSE_SIGNAL_TRANSDUCTION_BY_P53_CLASS_MEDIATOR	1.62614	2.59079
GO_DOUBLE_STRAND_BREAK_REPAIR	1.62358	2.59045
GO_RESPONSE_TO_RADIATION	1.62825	2.58924
GO_NUCLEAR_EXOSOME_RNASE_COMPLEX_	1.62789	2.58924
GO_GDP_BINDING	1.62716	2.58887
GO_T_CELL_HOMEOSTASIS	1.61932	2.58872
GO_SPLICEOSOMAL_COMPLEX	1.62368	2.58821
GO_REGULATION_OF_JUN_KINASE_ACTIVITY	1.62616	2.58771
GO_MIDBRAIN_DEVELOPMENT	1.6171	2.58769
GO_CHROMATIN_DNA_BINDING	1.62875	2.58744
GO_REGULATION_OF_CHROMOSOME_SEGREGATION	1.61588	2.58715
GO_REGULATION_OF_DNA_BIOSYNTHETIC_PROCESS	1.61723	2.58623
GO_SOMATIC_RECOMBINATION_OF_IMMUNOGLOBULIN_GENE_SEGMENTS	1.62828	2.58591
GO_JNK_CASCADE	1.61437	2.5852
GO_CELL_SUBSTRATE_ADHERENS_JUNCTION_ASSEMBLY	1.61743	2.58512
GO_NEGATIVE_REGULATION_OF_WOUND_HEALING	1.6237	2.58499
GO_TUMOR_NECROSIS_FACTOR_MEDIATED_SIGNALING_PATHWAY	1.61596	2.58476
GO_P53_BINDING	1.62879	2.58446
GO_PRERIBOSOME_LARGE_SUBUNIT_PRECURSOR	1.62617	2.58428
GO_DNA_REPLICATION	1.62903	2.58381
GO_PROTEIN_SELF_ASSOCIATION	1.62452	2.58332
GO_MRNA_3_END_PROCESSING	1.61447	2.58314
GO_POSITIVE_REGULATION_OF_PROTEIN_COMPLEX_DISASSEMBLY	1.62387	2.58304
GO_POSITIVE_REGULATION_OF_CELL_CYCLE_G1_S_PHASE_TRANSITION	1.61476	2.58294
GO_THREONINE_TYPE_PEPTIDASE_ACTIVITY	1.62417	2.58267
GO_3_5_EXONUCLEASE_ACTIVITY	1.61295	2.58244
GO_DEOXYRIBOSE_PHOSPHATE_CATABOLIC_PROCESS	1.61504	2.58238
GO_ATPASE_ACTIVITY_COUPLED	1.61601	2.58221
GO_REGULATION_OF_CENTROSOME_CYCLE	1.61748	2.58213
GO_REGULATION_OF_MITOCHONDRION_ORGANIZATION	1.61321	2.58196
GO_ADHERENS_JUNCTION_ORGANIZATION	1.61626	2.5819
GO_REGULATION_OF_FIBROBLAST_PROLIFERATION	1.6126	2.58149
GO_MONOSACCHARIDE_BIOSYNTHETIC_PROCESS	1.61788	2.5798
GO_ANATOMICAL_STRUCTURE_HOMEOSTASIS	1.61758	2.57975
GO_NEURON_DEATH	1.61322	2.57891
GO_SPINDLE_MICROTUBULE	1.61807	2.57813
GO_REGULATION_OF_MRNA_SPLICING_VIA_SPLICEOSOME	1.61323	2.57586
GO_HEXOSE_CATABOLIC_PROCESS	1.61047	2.56975
GO_NEGATIVE_REGULATION_OF_CYTOSKELETON_ORGANIZATION	1.61072	2.56908
GO_THYMOCYTE_AGGREGATION	1.61122	2.56878
GO_DNA_RECOMBINATION	1.61089	2.5682
GO_GLIOGENESIS	1.60901	2.5577
GO_NEGATIVE_REGULATION_OF_ORGANELLE_ORGANIZATION	1.60569	2.5457
GO_RNA_DEPENDENT_DNA_BIOSYNTHETIC_PROCESS	1.60626	2.54545
GO_POSITIVE_REGULATION_OF_PROTEIN_COMPLEX_ASSEMBLY	1.60708	2.54539
GO_POSITIVE_REGULATION_OF_CYTOSKELETON_ORGANIZATION	1.60674	2.54489
GO_CLATHRIN_COAT_OF_COATED_PIT	1.60592	2.54465
GO_VESICLE_CYTOSKELETAL_TRAFFICKING	1.60717	2.54331
GO_RIBOSOME_BIOGENESIS	1.60627	2.54264
GO_DNA_DAMAGE_RESPONSE_DETECTION_OF_DNA_DAMAGE	1.60368	2.53148
GO_ANTIGEN_PROCESSING_AND_PRESENTATION_OF_EXOGENOUS_PEPTIDE_ANTIGEN_VIA_MHC_CLASS_I	1.6037	2.52868
GO_LAMELLIPODIUM_ASSEMBLY	1.60103	2.5158
GO_REGULATION_OF_TRANSCRIPTION_ELONGATION_FROM_RNA_POLYMERASE_II_PROMOTER	1.60008	2.51482
GO_PLACENTA_DEVELOPMENT	1.60174	2.51481
GO_INTERMEDIATE_FILAMENT_CYTOSKELETON	1.60062	2.51451
GO_TRANSLATION_ELONGATION_FACTOR_ACTIVITY	1.60112	2.514
GO_POSITIVE_REGULATION_OF_PROTEIN_OLIGOMERIZATION	1.60127	2.51296
GO_NCRNA_TRANSCRIPTION	1.60009	2.51199
GO_SPINDLE_MIDZONE	1.59855	2.50753
GO_ESTABLISHMENT_OR_MAINTENANCE_OF_CELL_POLARITY	1.59897	2.50611
GO_NUCLEAR_TRANSPORT	1.59863	2.50557
GO_NEGATIVE_REGULATION_OF_STRESS_ACTIVATED_PROTEIN_KINASE_SIGNALING_CASCADE	1.59795	2.50416
GO_RESPONSE_TO_MINERALOCORTICOID	1.59748	2.50165
GO_NOTCH_BINDING	1.59664	2.49631
GO_PROTEIN_KINASE_C_BINDING	1.59592	2.49156
GO_MITOTIC_G2_M_TRANSITION_CHECKPOINT	1.59436	2.49001
GO_INTERSTRAND_CROSS_LINK_REPAIR	1.59372	2.48966
GO_DEOXYRIBONUCLEOTIDE_METABOLIC_PROCESS	1.59388	2.48826
GO_REGULATION_OF_CELLULAR_AMINE_METABOLIC_PROCESS	1.59499	2.48762
GO_EXONUCLEASE_ACTIVITY_ACTIVE_WITH_EITHER_RIBO_OR_DEOXYRIBONUCLEIC_ACIDS_AND_PRODUCING_5_PHOSPHOMONOESTERS	1.59439	2.48745
GO_RESPONSE_TO_EXTRACELLULAR_STIMULUS	1.59524	2.48725
GO_BLOC_COMPLEX	1.59454	2.48602
GO_NCRNA_3_END_PROCESSING	1.59293	2.4848
GO_KERATINIZATION	1.59252	2.48313
GO_TELOMERE_MAINTENANCE_VIA_TELOMERE_LENGTHENING	1.59071	2.47626
GO_POSITIVE_REGULATION_OF_NUCLEAR_DIVISION	1.59071	2.47347
GO_RNA_SPLICING	1.58953	2.47321
GO_REGULATION_OF_MYOBLAST_DIFFERENTIATION	1.59083	2.47193
GO_NUCLEUS_ORGANIZATION	1.58968	2.47153
GO_EXONUCLEASE_ACTIVITY	1.58988	2.47069
GO_DEFENSE_RESPONSE_TO_FUNGUS	1.59098	2.47036
GO_REGULATION_OF_ESTABLISHMENT_OF_PROTEIN_LOCALIZATION_TO_MITOCHONDRION	1.58902	2.47028
GO_RNA_SPLICING_VIA_TRANSESTERIFICATION_REACTIONS	1.58825	2.46717
GO_NEGATIVE_REGULATION_OF_CELL_CYCLE	1.58839	2.46591
GO_REGULATION_OF_ORGAN_MORPHOGENESIS	1.58742	2.46217
GO_NECROPTOTIC_PROCESS	1.58648	2.46149
GO_REGULATION_OF_INTERLEUKIN_1_SECRETION	1.58706	2.46148
GO_RESPONSE_TO_ACETYLCHOLINE	1.58661	2.46002
GO_RESPONSE_TO_FIBROBLAST_GROWTH_FACTOR	1.58508	2.44994
GO_REGULATION_OF_DNA_BINDING	1.5843	2.44506
GO_POSITIVE_REGULATION_OF_JUN_KINASE_ACTIVITY	1.58376	2.44211
GO_OXIDOREDUCTASE_ACTIVITY_ACTING_ON_SINGLE_DONORS_WITH_INCORPORATION_OF_MOLECULAR_OXYGEN	1.58316	2.43852
GO_EXON_EXON_JUNCTION_COMPLEX	1.57993	2.41852
GO_NEGATIVE_REGULATION_OF_MUSCLE_CELL_APOPTOTIC_PROCESS	1.58044	2.4172
GO_REGULATION_OF_CARDIAC_MUSCLE_CELL_CONTRACTION	1.57846	2.41692
GO_DEMETHYLASE_ACTIVITY	1.58001	2.41641
GO_REGULATION_OF_PROTEASOMAL_UBIQUITIN_DEPENDENT_PROTEIN_CATABOLIC_PROCESS	1.58059	2.41598
GO_RECEPTOR_SIGNALING_COMPLEX_SCAFFOLD_ACTIVITY	1.57928	2.41474
GO_REGULATION_OF_LAMELLIPODIUM_ORGANIZATION	1.57875	2.41456
GO_REGULATION_OF_MUSCLE_TISSUE_DEVELOPMENT	1.57849	2.41448
GO_GAMMA_TUBULIN_BINDING	1.57747	2.41271
GO_BLASTOCYST_DEVELOPMENT	1.5788	2.41236
GO_PROTEIN_DISULFIDE_OXIDOREDUCTASE_ACTIVITY	1.57713	2.41178
GO_ADHERENS_JUNCTION_ASSEMBLY	1.57684	2.41177
GO_SKELETAL_MUSCLE_CELL_DIFFERENTIATION	1.57759	2.41126
GO_POSITIVE_REGULATION_OF_DNA_METABOLIC_PROCESS	1.57598	2.40577
GO_MESODERMAL_CELL_DIFFERENTIATION	1.57319	2.40036
GO_SPLICEOSOMAL_SNRNP_ASSEMBLY	1.57339	2.39965
GO_METHYL_CPG_BINDING	1.5727	2.39848
GO_CELLULAR_COMPONENT_DISASSEMBLY	1.57346	2.39761
GO_PROTEIN_SERINE_THREONINE_PHOSPHATASE_ACTIVITY	1.57468	2.39593
GO_REGULATION_OF_RESPONSE_TO_DNA_DAMAGE_STIMULUS	1.57378	2.39551
GO_FC_RECEPTOR_SIGNALING_PATHWAY	1.57348	2.39505
GO_GLAND_MORPHOGENESIS	1.5742	2.39397
GO_POSITIVE_REGULATION_OF_TELOMERE_MAINTENANCE_VIA_TELOMERE_LENGTHENING	1.57382	2.3931
GO_SOMATIC_DIVERSIFICATION_OF_IMMUNE_RECEPTORS	1.57064	2.37937
GO_REGULATION_OF_STRESS_ACTIVATED_PROTEIN_KINASE_SIGNALING_CASCADE	1.5691	2.37755
GO_NEGATIVE_REGULATION_OF_CELL_DIVISION	1.57013	2.377
GO_T_CELL_APOPTOTIC_PROCESS	1.5698	2.37663
GO_NEGATIVE_REGULATION_OF_INTRINSIC_APOPTOTIC_SIGNALING_PATHWAY	1.56914	2.37532
GO_REGULATION_OF_TELOMERE_MAINTENANCE_VIA_TELOMERE_LENGTHENING	1.56837	2.37521
GO_ATPASE_ACTIVITY	1.56859	2.37483
GO_REGULATION_OF_MRNA_METABOLIC_PROCESS	1.56926	2.37417
GO_REGULATION_OF_NUCLEAR_DIVISION	1.56578	2.36783
GO_PEPTIDASE_ACTIVATOR_ACTIVITY	1.56701	2.36706
GO_ACTIVATION_OF_INNATE_IMMUNE_RESPONSE	1.56532	2.36615
GO_ATPASE_COMPLEX	1.56499	2.36603
GO_REGULATION_OF_PROTEIN_CATABOLIC_PROCESS	1.56712	2.36559
GO_CARBOXY_TERMINAL_DOMAIN_PROTEIN_KINASE_COMPLEX	1.56468	2.36536
GO_MEGAKARYOCYTE_DIFFERENTIATION	1.5658	2.36533
GO_NCRNA_PROCESSING	1.56656	2.36494
GO_ASTROCYTE_DEVELOPMENT	1.56586	2.36344
GO_POSITIVE_REGULATION_OF_MICROTUBULE_POLYMERIZATION	1.56602	2.36254
GO_HISTONE_EXCHANGE	1.5634	2.35768
GO_RETINOIC_ACID_METABOLIC_PROCESS	1.56364	2.35723
GO_PERIPHERAL_NERVOUS_SYSTEM_DEVELOPMENT	1.56297	2.35624
GO_DNA_REPLICATION_INDEPENDENT_NUCLEOSOME_ORGANIZATION	1.56159	2.35374
GO_REGULATION_OF_MYELINATION	1.56216	2.35372
GO_ISOTYPE_SWITCHING	1.56239	2.35348
GO_NF_KAPPAB_BINDING	1.56129	2.35344
GO_RIBOSOMAL_LARGE_SUBUNIT_BIOGENESIS	1.56175	2.35237
GO_EMBRYONIC_PLACENTA_DEVELOPMENT	1.56069	2.35057
GO_TELOMERIC_DNA_BINDING	1.56021	2.34896
GO_SIGNAL_TRANSDUCTION_BY_PROTEIN_PHOSPHORYLATION	1.55928	2.34267
GO_REGULATION_OF_ACTION_POTENTIAL	1.5578	2.34062
GO_RECEPTOR_REGULATOR_ACTIVITY	1.55789	2.33912
GO_NEGATIVE_REGULATION_OF_MUSCLE_TISSUE_DEVELOPMENT	1.55704	2.33889
GO_MUSCLE_CELL_CELLULAR_HOMEOSTASIS	1.55717	2.33741
GO_NUCLEOTIDE_BINDING_DOMAIN_LEUCINE_RICH_REPEAT_CONTAINING_RECEPTOR_SIGNALING_PATHWAY	1.55791	2.33677
GO_PROTEIN_SUMOYLATION	1.55808	2.33608
GO_SITE_OF_DOUBLE_STRAND_BREAK	1.55831	2.33589
GO_SINGLE_STRANDED_RNA_BINDING	1.55581	2.33428
GO_CENTROSOME	1.556	2.33363
GO_TONGUE_DEVELOPMENT	1.55607	2.3319
GO_REGULATION_OF_TRANSLATIONAL_ELONGATION	1.55479	2.33169
GO_CYTOKINESIS	1.555	2.33123
GO_CYTOPLASMIC_PATTERN_RECOGNITION_RECEPTOR_SIGNALING_PATHWAY	1.55446	2.33102
GO_RESPONSE_TO_SALT_STRESS	1.55524	2.33093
GO_RIBOSOME_ASSEMBLY	1.55409	2.32973
GO_PSEUDOURIDINE_SYNTHESIS	1.55346	2.32555
GO_REGULATION_OF_DNA_METABOLIC_PROCESS	1.55304	2.32352
GO_DNA_STRAND_ELONGATION_INVOLVED_IN_DNA_REPLICATION	1.55225	2.3186
GO_SIGNAL_TRANSDUCTION_IN_ABSENCE_OF_LIGAND	1.55043	2.3158
GO_POSITIVE_REGULATION_OF_NEURON_DEATH	1.55158	2.31448
GO_MRNA_PROCESSING	1.55049	2.31379
GO_NUCLEAR_TRANSCRIBED_MRNA_CATABOLIC_PROCESS_DEADENYLATION_DEPENDENT_DECAY	1.5507	2.31349
GO_DEATH_RECEPTOR_BINDING	1.55073	2.31119
GO_POST_ANAL_TAIL_MORPHOGENESIS	1.55091	2.3106
GO_REGULATION_OF_TELOMERASE_RNA_LOCALIZATION_TO_CAJAL_BODY	1.5488	2.30221
GO_RIBOSOMAL_SMALL_SUBUNIT_BIOGENESIS	1.54822	2.29906
GO_CELLULAR_RESPONSE_TO_FLUID_SHEAR_STRESS	1.5475	2.29715
GO_REGULATION_OF_CELL_MATURATION	1.54719	2.29668
GO_MHC_CLASS_I_PROTEIN_BINDING	1.54764	2.29618
GO_REGULATION_OF_EXIT_FROM_MITOSIS	1.54611	2.29337
GO_GLOBAL_GENOME_NUCLEOTIDE_EXCISION_REPAIR	1.54624	2.29227
GO_MESODERM_DEVELOPMENT	1.54561	2.29143
GO_DEMETHYLATION	1.54633	2.29087
GO_GLIAL_CELL_DEVELOPMENT	1.54397	2.28019
GO_REGULATION_OF_PROTEASOMAL_PROTEIN_CATABOLIC_PROCESS	1.54416	2.27921
GO_FACE_DEVELOPMENT	1.54339	2.27689
GO_KINESIN_BINDING	1.54312	2.27685
GO_PEPTIDE_CROSS_LINKING	1.54287	2.27652
GO_TELOMERE_MAINTENANCE_VIA_TELOMERASE	1.54163	2.27358
GO_RUFFLE_ORGANIZATION	1.54034	2.27263
GO_U2_TYPE_SPLICEOSOMAL_COMPLEX	1.54171	2.27183
GO_CELL_CELL_JUNCTION_ASSEMBLY	1.54186	2.27093
GO_ATPASE_ACTIVATOR_ACTIVITY	1.54037	2.27049
GO_MEMBRANE_DISASSEMBLY	1.54056	2.26975
GO_NEGATIVE_REGULATION_OF_ALPHA_BETA_T_CELL_DIFFERENTIATION	1.54192	2.26901
GO_ASTROCYTE_DIFFERENTIATION	1.54072	2.26881
GO_ESTABLISHMENT_OF_CELL_POLARITY	1.54084	2.26755
GO_EXODEOXYRIBONUCLEASE_ACTIVITY	1.53905	2.2651
GO_REGULATION_OF_EPITHELIAL_CELL_DIFFERENTIATION	1.53926	2.26484
GO_REGULATION_OF_TELOMERE_MAINTENANCE	1.53817	2.26387
GO_NEGATIVE_REGULATION_OF_LYMPHOCYTE_DIFFERENTIATION	1.53865	2.26367
GO_BONE_CELL_DEVELOPMENT	1.53836	2.26352
GO_MITOTIC_SPINDLE_ASSEMBLY	1.53482	2.2604
GO_NUCLEAR_LOCALIZATION_SEQUENCE_BINDING	1.53521	2.25955
GO_EPITHELIAL_TO_MESENCHYMAL_TRANSITION	1.53619	2.25935
GO_HSP70_PROTEIN_BINDING	1.53486	2.25838
GO_MRNA_CLEAVAGE_FACTOR_COMPLEX	1.53702	2.25814
GO_PROTEIN_DEPHOSPHORYLATION	1.53628	2.25793
GO_LEUKOCYTE_HOMEOSTASIS	1.53551	2.25775
GO_RESPONSE_TO_NERVE_GROWTH_FACTOR	1.53524	2.25743
GO_RRNA_CATABOLIC_PROCESS	1.53571	2.25723
GO_REGULATION_OF_ALCOHOL_BIOSYNTHETIC_PROCESS	1.53637	2.25668
GO_DNA_SECONDARY_STRUCTURE_BINDING	1.53416	2.25654
GO_SMN_SM_PROTEIN_COMPLEX	1.53661	2.2565
GO_POSITIVE_REGULATION_OF_TELOMERE_MAINTENANCE	1.53705	2.25609
GO_PHOSPHATIDYLINOSITOL_BISPHOSPHATE_BINDING	1.53306	2.24864
GO_NUCLEOSIDE_DIPHOSPHATE_METABOLIC_PROCESS	1.53201	2.24324
GO_NEGATIVE_REGULATION_OF_INTRINSIC_APOPTOTIC_SIGNALING_PATHWAY_IN_RESPONSE_TO_DNA_DAMAGE	1.53225	2.24309
GO_RNA_METHYLATION	1.53097	2.23539
GO_REGULATION_OF_TRANSCRIPTION_FROM_RNA_POLYMERASE_I_PROMOTER	1.53007	2.23141
GO_NUCLEIC_ACID_PHOSPHODIESTER_BOND_HYDROLYSIS	1.53028	2.23091
GO_POSITIVE_REGULATION_OF_MRNA_PROCESSING	1.52784	2.21993
GO_NEGATIVE_REGULATION_OF_NEURAL_PRECURSOR_CELL_PROLIFERATION	1.52842	2.2186
GO_UNFOLDED_PROTEIN_BINDING	1.52794	2.2185
GO_MICROTUBULE_ORGANIZING_CENTER_ORGANIZATION	1.52811	2.21809
GO_CORNIFIED_ENVELOPE	1.52737	2.21776
GO_NUCLEAR_CHROMATIN	1.52498	2.21561
GO_T_CELL_RECEPTOR_SIGNALING_PATHWAY	1.52634	2.21511
GO_NEGATIVE_REGULATION_OF_EPITHELIAL_CELL_PROLIFERATION	1.52511	2.21471
GO_NEGATIVE_REGULATION_OF_RESPONSE_TO_DNA_DAMAGE_STIMULUS	1.52534	2.21455
GO_NCRNA_CATABOLIC_PROCESS	1.52578	2.2144
GO_CELLULAR_RESPONSE_TO_ALKALOID	1.52644	2.21386
GO_DNA_STRAND_ELONGATION	1.52545	2.21354
GO_NEGATIVE_REGULATION_OF_CELL_CYCLE_G2_M_PHASE_TRANSITION	1.52579	2.21224
GO_RESPONSE_TO_FUNGUS	1.52648	2.21207
GO_REGULATION_OF_LYMPHOCYTE_CHEMOTAXIS	1.52236	2.2066
GO_POSITIVE_REGULATION_OF_PROTEIN_POLYMERIZATION	1.52188	2.20651
GO_REGULATION_OF_SISTER_CHROMATID_SEGREGATION	1.52201	2.20559
GO_REGULATION_OF_CENTROSOME_DUPLICATION	1.52247	2.20542
GO_SMALL_NUCLEAR_RIBONUCLEOPROTEIN_COMPLEX	1.52149	2.20527
GO_CELLULAR_RESPONSE_TO_AMINO_ACID_STARVATION	1.52094	2.20468
GO_REGULATION_OF_CELL_MATRIX_ADHESION	1.52253	2.20396
GO_DNA_REPLICATION_FACTOR_A_COMPLEX	1.52056	2.2036
GO_REGULATION_OF_INTRINSIC_APOPTOTIC_SIGNALING_PATHWAY_IN_RESPONSE_TO_DNA_DAMAGE	1.521	2.20301
GO_REGULATION_OF_RNA_SPLICING	1.52259	2.20241
GO_TELOMERASE_HOLOENZYME_COMPLEX	1.5233	2.20214
GO_MANGANESE_ION_BINDING	1.52281	2.20204
GO_THIOL_DEPENDENT_UBIQUITIN_SPECIFIC_PROTEASE_ACTIVITY	1.52297	2.20137
GO_SPINDLE_LOCALIZATION	1.51974	2.19735
GO_CHROMATIN	1.51892	2.19404
GO_NEGATIVE_REGULATION_OF_TUMOR_NECROSIS_FACTOR_MEDIATED_SIGNALING_PATHWAY	1.51849	2.19248
GO_SITE_OF_POLARIZED_GROWTH	1.51894	2.19214
GO_REGULATION_OF_TELOMERASE_ACTIVITY	1.51708	2.18413
GO_POSITIVE_REGULATION_OF_LAMELLIPODIUM_ASSEMBLY	1.51582	2.18369
GO_NEGATIVE_REGULATION_OF_INTERFERON_GAMMA_PRODUCTION	1.51673	2.18299
GO_REGULATION_OF_CARDIAC_MUSCLE_CELL_ACTION_POTENTIAL	1.51717	2.18277
GO_SCHWANN_CELL_DEVELOPMENT	1.5162	2.18254
GO_POSITIVE_REGULATION_OF_ORGANELLE_ASSEMBLY	1.51588	2.18194
GO_PIGMENT_GRANULE	1.51637	2.18193
GO_NUCLEOSOMAL_DNA_BINDING	1.5151	2.1788
GO_DNA_PACKAGING	1.51456	2.17768
GO_REGULATION_OF_NEURON_PROJECTION_REGENERATION	1.51456	2.17556
GO_TRANSFERASE_COMPLEX_TRANSFERRING_PHOSPHORUS_CONTAINING_GROUPS	1.51379	2.1745
GO_ASYMMETRIC_PROTEIN_LOCALIZATION	1.5139	2.17334
GO_NEGATIVE_REGULATION_OF_MYOBLAST_DIFFERENTIATION	1.51321	2.17109
GO_NUCLEAR_IMPORT	1.51225	2.171
GO_COCHLEA_MORPHOGENESIS	1.51232	2.16968
GO_MICROVILLUS_ORGANIZATION	1.51256	2.16959
GO_NEUTRAL_AMINO_ACID_TRANSPORT	1.51264	2.16824
GO_LEUKOCYTE_APOPTOTIC_PROCESS	1.5115	2.16611
GO_REGULATION_OF_FIBROBLAST_GROWTH_FACTOR_RECEPTOR_SIGNALING_PATHWAY	1.51051	2.16609
GO_REGENERATION	1.51124	2.16581
GO_CYTOPLASMIC_MICROTUBULE	1.50838	2.16541
GO_NEGATIVE_REGULATION_OF_APOPTOTIC_SIGNALING_PATHWAY	1.51056	2.16446
GO_CELL_DIVISION_SITE	1.50842	2.16378
GO_RNA_POLYMERASE_II_CARBOXY_TERMINAL_DOMAIN_KINASE_ACTIVITY	1.51004	2.16377
GO_NEGATIVE_REGULATION_OF_ANOIKIS	1.51066	2.16312
GO_RETINOIC_ACID_RECEPTOR_SIGNALING_PATHWAY	1.50851	2.16263
GO_POSITIVE_REGULATION_OF_WOUND_HEALING	1.50897	2.16263
GO_PROTEIN_K63_LINKED_UBIQUITINATION	1.50867	2.16206
GO_RRNA_METABOLIC_PROCESS	1.50906	2.16144
GO_ESTABLISHMENT_OR_MAINTENANCE_OF_EPITHELIAL_CELL_APICAL_BASAL_POLARITY	1.50914	2.16018
GO_GLUCAN_BIOSYNTHETIC_PROCESS	1.50935	2.1598
GO_APOPTOTIC_DNA_FRAGMENTATION	1.50612	2.14658
GO_NUCLEOTIDE_EXCISION_REPAIR	1.50429	2.13809
GO_REGULATION_OF_DNA_METHYLATION	1.50439	2.13686
GO_PHOSPHATIDYLINOSITOL_3_4_5_TRISPHOSPHATE_BINDING	1.5039	2.13627
GO_CYCLIN_DEPENDENT_PROTEIN_KINASE_HOLOENZYME_COMPLEX	1.50453	2.13602
GO_ACTIVATION_OF_JUN_KINASE_ACTIVITY	1.5034	2.13593
GO_NUCLEOTIDE_EXCISION_REPAIR_DNA_INCISION	1.50347	2.13442
GO_REGULATION_OF_CYTOKINESIS	1.50453	2.13397
GO_NEGATIVE_REGULATION_OF_CHONDROCYTE_DIFFERENTIATION	1.49978	2.1338
GO_POLYSOME	1.50239	2.13298
GO_NEGATIVE_REGULATION_OF_CELL_MATRIX_ADHESION	1.49985	2.13256
GO_MESODERM_MORPHOGENESIS	1.50265	2.13139
GO_NEGATIVE_REGULATION_OF_CELL_AGING	1.5024	2.13107
GO_CELLULAR_COMPONENT_DISASSEMBLY_INVOLVED_IN_EXECUTION_PHASE_OF_APOPTOSIS	1.49991	2.13102
GO_REGULATION_OF_ATPASE_ACTIVITY	1.50192	2.13078
GO_REGULATION_OF_CELL_CYCLE_CHECKPOINT	1.50144	2.13063
GO_ENDORIBONUCLEASE_ACTIVITY_PRODUCING_5_PHOSPHOMONOESTERS	1.50008	2.13061
GO_FOUR_WAY_JUNCTION_DNA_BINDING	1.50165	2.13027
GO_NEGATIVE_REGULATION_OF_DNA_METABOLIC_PROCESS	1.50071	2.12976
GO_COLUMNAR_CUBOIDAL_EPITHELIAL_CELL_DIFFERENTIATION	1.5002	2.12955
GO_POSITIVE_REGULATION_OF_RNA_SPLICING	1.50088	2.12943
GO_RNA_MODIFICATION	1.50104	2.12889
GO_MYOBLAST_FUSION	1.50031	2.12848
GO_POSITIVE_REGULATION_OF_CELLULAR_PROTEIN_LOCALIZATION	1.49825	2.12243
GO_NUCLEOTIDYLTRANSFERASE_ACTIVITY	1.49747	2.11967
GO_APOPTOTIC_SIGNALING_PATHWAY	1.4976	2.11888
GO_RNA_POLYMERASE_II_DISTAL_ENHANCER_SEQUENCE_SPECIFIC_DNA_BINDING	1.49672	2.11525
GO_EPHRIN_RECEPTOR_SIGNALING_PATHWAY	1.49574	2.1108
GO_KINASE_ACTIVATOR_ACTIVITY	1.49576	2.10893
GO_POSITIVE_REGULATION_OF_CHROMOSOME_ORGANIZATION	1.49453	2.10652
GO_FIBROBLAST_GROWTH_FACTOR_BINDING	1.49494	2.10585
GO_OUTER_MEMBRANE	1.49414	2.10512
GO_POSITIVE_REGULATION_OF_PROTEIN_EXPORT_FROM_NUCLEUS	1.49457	2.10503
GO_CELLULAR_RESPONSE_TO_MECHANICAL_STIMULUS	1.49288	2.10467
GO_HISTONE_DEMETHYLASE_ACTIVITY	1.49289	2.10281
GO_PROTEIN_BINDING_INVOLVED_IN_CELL_ADHESION	1.49363	2.10263
GO_CAJAL_BODY	1.49308	2.10224
GO_CONDENSED_NUCLEAR_CHROMOSOME	1.49323	2.10154
GO_RNA_PHOSPHODIESTER_BOND_HYDROLYSIS_EXONUCLEOLYTIC	1.49216	2.10107
GO_RESPONSE_TO_OXIDATIVE_STRESS	1.49151	2.09921
GO_BONE_RESORPTION	1.49159	2.09799
GO_REGULATION_OF_LIPID_KINASE_ACTIVITY	1.49081	2.09502
GO_POSITIVE_REGULATION_OF_VASCULAR_ENDOTHELIAL_GROWTH_FACTOR_PRODUCTION	1.49	2.09385
GO_CORTICAL_CYTOSKELETON_ORGANIZATION	1.4904	2.09347
GO_ANAPHASE_PROMOTING_COMPLEX	1.49015	2.09307
GO_POSITIVE_REGULATION_OF_MUSCLE_TISSUE_DEVELOPMENT	1.4892	2.08907
GO_MYELOID_CELL_HOMEOSTASIS	1.48788	2.08729
GO_V_D_J_RECOMBINATION	1.48792	2.08573
GO_REGULATION_OF_SYMBIOSIS_ENCOMPASSING_MUTUALISM_THROUGH_PARASITISM	1.48796	2.08422
GO_REGULATION_OF_P38MAPK_CASCADE	1.48805	2.08312
GO_CENTROMERE_COMPLEX_ASSEMBLY	1.48806	2.08125
GO_REGULATION_OF_PROTEIN_SUMOYLATION	1.48578	2.0711
GO_PROXIMAL_DISTAL_PATTERN_FORMATION	1.48524	2.06817
GO_NEGATIVE_REGULATION_OF_NF_KAPPAB_IMPORT_INTO_NUCLEUS	1.48479	2.06619
GO_EPIDERMAL_GROWTH_FACTOR_RECEPTOR_BINDING	1.48427	2.06372
GO_GERM_CELL_NUCLEUS	1.48392	2.06256
GO_REGULATION_OF_CELLULAR_KETONE_METABOLIC_PROCESS	1.48343	2.06193
GO_REGULATION_OF_ERYTHROCYTE_DIFFERENTIATION	1.4836	2.06157
GO_RECEPTOR_SIGNALING_PROTEIN_SERINE_THREONINE_KINASE_ACTIVITY	1.48311	2.06122
GO_KINESIN_COMPLEX	1.48224	2.05519
GO_CELL_SUBSTRATE_JUNCTION	1.48119	2.05202
GO_MODULATION_BY_HOST_OF_VIRAL_PROCESS	1.48127	2.05071
GO_NEURONAL_STEM_CELL_POPULATION_MAINTENANCE	1.48147	2.05055
GO_SOMATIC_DIVERSIFICATION_OF_IMMUNOGLOBULINS	1.48073	2.04996
GO_AXONAL_FASCICULATION	1.4794	2.0484
GO_REGULATION_OF_DOUBLE_STRAND_BREAK_REPAIR	1.47945	2.04685
GO_SCHWANN_CELL_DIFFERENTIATION	1.47961	2.04652
GO_PYRIMIDINE_NUCLEOSIDE_CATABOLIC_PROCESS	1.47802	2.04597
GO_PROTEIN_K63_LINKED_DEUBIQUITINATION	1.47819	2.04551
GO_NUCLEOBASE_METABOLIC_PROCESS	1.47836	2.04536
GO_ESTABLISHMENT_OR_MAINTENANCE_OF_BIPOLAR_CELL_POLARITY	1.47882	2.04533
GO_CELLULAR_RESPONSE_TO_ESTRADIOL_STIMULUS	1.47968	2.04508
GO_REGULATION_OF_CELL_GROWTH	1.47843	2.04398
GO_RECYCLING_ENDOSOME_MEMBRANE	1.47976	2.04394
GO_CELL_CELL_JUNCTION	1.47525	2.04113
GO_MAMMARY_GLAND_EPITHELIUM_DEVELOPMENT	1.47676	2.04093
GO_CANONICAL_WNT_SIGNALING_PATHWAY	1.47542	2.0407
GO_REGULATION_OF_DNA_DEPENDENT_DNA_REPLICATION	1.47626	2.04042
GO_RRNA_MODIFICATION	1.47605	2.04035
GO_POSITIVE_REGULATION_OF_INNATE_IMMUNE_RESPONSE	1.47467	2.04004
GO_PROTEIN_POLYMERIZATION	1.47577	2.03979
GO_UBIQUITIN_LIKE_PROTEIN_SPECIFIC_PROTEASE_ACTIVITY	1.47551	2.03956
GO_PHOSPHOLIPASE_BINDING	1.47635	2.03921
GO_REGULATION_OF_PROTEIN_COMPLEX_ASSEMBLY	1.47676	2.03908
GO_NUCLEAR_BODY	1.47434	2.03899
GO_LIMBIC_SYSTEM_DEVELOPMENT	1.47413	2.03891
GO_CYTOPLASMIC_DYNEIN_COMPLEX	1.4747	2.03849
GO_CYTOPLASMIC_TRANSLATION	1.47682	2.03764
GO_REGULATION_OF_MYELOID_CELL_APOPTOTIC_PROCESS	1.47263	2.03189
GO_PODOSOME	1.47242	2.03173
GO_REGULATION_OF_EPITHELIAL_CELL_PROLIFERATION	1.47161	2.03171
GO_POSITIVE_REGULATION_OF_RESPONSE_TO_DNA_DAMAGE_STIMULUS	1.47174	2.03105
GO_NEGATIVE_REGULATION_OF_RESPONSE_TO_CYTOKINE_STIMULUS	1.47296	2.03093
GO_PROTEIN_DEPOLYMERIZATION	1.4706	2.03061
GO_SOMITOGENESIS	1.47188	2.0305
GO_POSITIVE_REGULATION_OF_ESTABLISHMENT_OF_PROTEIN_LOCALIZATION	1.47266	2.03028
GO_HOMOTYPIC_CELL_CELL_ADHESION	1.47095	2.03005
GO_NEGATIVE_REGULATION_OF_T_CELL_DIFFERENTIATION	1.47069	2.02957
GO_PROTEIN_IMPORT	1.47192	2.02914
GO_HIPPOCAMPUS_DEVELOPMENT	1.47099	2.02841
GO_POSITIVE_REGULATION_OF_MRNA_3_END_PROCESSING	1.46962	2.02782
GO_GTPASE_ACTIVITY	1.46918	2.02758
GO_REGULATION_OF_PHOSPHOPROTEIN_PHOSPHATASE_ACTIVITY	1.46931	2.02719
GO_NEGATIVE_REGULATION_OF_NUCLEOCYTOPLASMIC_TRANSPORT	1.46966	2.02643
GO_MEIOTIC_CELL_CYCLE_PROCESS	1.46849	2.02494
GO_PLATELET_MORPHOGENESIS	1.46968	2.02478
GO_BASAL_TRANSCRIPTION_MACHINERY_BINDING	1.46822	2.02436
GO_NEGATIVE_REGULATION_OF_PROTEOLYSIS	1.46858	2.02404
GO_MEMBRANE_RAFT_ORGANIZATION	1.46656	2.01798
GO_NEGATIVE_REGULATION_OF_CELL_GROWTH	1.46657	2.01627
GO_CELL_SEPARATION_AFTER_CYTOKINESIS	1.46699	2.01603
GO_TRNA_PROCESSING	1.4667	2.01562
GO_RESPONSE_TO_ALCOHOL	1.46607	2.01546
GO_IN_UTERO_EMBRYONIC_DEVELOPMENT	1.46571	2.01407
GO_POSITIVE_REGULATION_OF_MITOTIC_NUCLEAR_DIVISION	1.46533	2.0125
GO_GROWTH_FACTOR_RECEPTOR_BINDING	1.46485	2.01198
GO_MISMATCH_REPAIR	1.46461	2.01144
GO_U2_SNRNP	1.46489	2.01055
GO_TRANSCRIPTION_FROM_RNA_POLYMERASE_I_PROMOTER	1.46341	2.0046
GO_MICROTUBULE_CYTOSKELETON_ORGANIZATION	1.4635	2.00366
GO_RESPONSE_TO_MUSCLE_STRETCH	1.46277	2.00269
GO_CELL_CORTEX_REGION	1.46287	2.00182

## Sheet: Fig.2_HALLMARK
NAME	NES	FDR_qvalue(-log2)
HALLMARK_P53_PATHWAY	2.04456	5.42033
HALLMARK_APICAL_SURFACE	1.91396	4.85009
HALLMARK_MTORC1_SIGNALING	1.93822	4.57217
HALLMARK_HYPOXIA	1.81257	4.43394
HALLMARK_G2M_CHECKPOINT	1.81404	4.21671
HALLMARK_MYC_TARGETS_V1	1.82688	4.19035
HALLMARK_E2F_TARGETS	1.73052	3.88244
HALLMARK_ESTROGEN_RESPONSE_LATE	1.82703	3.86842
HALLMARK_PI3K_AKT_MTOR_SIGNALING	1.74453	3.84478
HALLMARK_MYC_TARGETS_V2	1.68534	3.6088
HALLMARK_CHOLESTEROL_HOMEOSTASIS	1.60716	3.06235
HALLMARK_APOPTOSIS	1.49628	2.35898
HALLMARK_MITOTIC_SPINDLE	1.50195	2.28766
HALLMARK_TNFA_SIGNALING_VIA_NFKB	1.42183	2.26048
HALLMARK_ESTROGEN_RESPONSE_EARLY	1.40931	2.25917
HALLMARK_UNFOLDED_PROTEIN_RESPONSE	1.44523	2.24768
HALLMARK_APICAL_JUNCTION	1.46915	2.22554
HALLMARK_GLYCOLYSIS	1.42614	2.20627
HALLMARK_REACTIVE_OXIGEN_SPECIES_PATHWAY	1.35842	2.19567
HALLMARK_UV_RESPONSE_UP	1.36572	2.17672
HALLMARK_WNT_BETA_CATENIN_SIGNALING	1.44748	2.1702
HALLMARK_DNA_REPAIR	1.36681	2.11655
HALLMARK_OXIDATIVE_PHOSPHORYLATION	1.36933	2.06726
