# Supplementary material for: XCL1 expression correlates with CD8-positive T cells infiltration and PD-L1 expression in squamous cell carcinoma arising from mature cystic teratoma of the ovary
Source: Oncogene. 2020 Mar 2;39(17):3541–54. doi: 10.1038/s41388-020-1237-0 (PMC7176584; doi:10.1038/s41388-020-1237-0)
Supplement: Supplementary file 3 — Supplementary Data 2 [file 41388_2020_1237_MOESM3_ESM.xlsx]

## Sheet: Fig.3_GO
NAME	NES	FDR_qvalue(-log2)
GO_EPIDERMIS_DEVELOPMENT	2.21518	5.80262
GO_KERATINOCYTE_DIFFERENTIATION	2.23383	5.46675
GO_SKIN_DEVELOPMENT	2.15436	4.73431
GO_EPIDERMAL_CELL_DIFFERENTIATION	2.25626	4.70341
GO_INTERMEDIATE_FILAMENT_BASED_PROCESS	2.07838	3.59732
GO_POSITIVE_REGULATION_OF_EPIDERMIS_DEVELOPMENT	2.06338	3.56046
GO_DESMOSOME	2.04994	3.48739
GO_INTERMEDIATE_FILAMENT_ORGANIZATION	2.01072	2.9315
GO_RESPONSE_TO_TYPE_I_INTERFERON	1.9748	2.861
GO_REGULATION_OF_WATER_LOSS_VIA_SKIN	1.97971	2.82096
GO_ACTOMYOSIN	1.96625	2.82065
GO_CELL_SUBSTRATE_JUNCTION_ASSEMBLY	1.95425	2.73195
GO_RESPONSE_TO_CORTICOSTERONE	1.94044	2.71167
GO_RHO_PROTEIN_SIGNAL_TRANSDUCTION	1.98008	2.68575
GO_CONNEXON_COMPLEX	1.93286	2.66855
GO_PEPTIDE_CROSS_LINKING	1.942	2.6496
GO_GAP_JUNCTION	1.98572	2.63625
GO_KERATINIZATION	1.9218	2.57857

## Sheet: Fig.3_HALLMARK
NAME	NES	FDR_qvalue(-log2)
HALLMARK_INTERFERON_ALPHA_RESPONSE	1.8965	3.29579
HALLMARK_P53_PATHWAY	1.74911	3.07342
HALLMARK_ESTROGEN_RESPONSE_LATE	1.6309	2.66229
HALLMARK_APICAL_JUNCTION	1.57333	2.65335
HALLMARK_TGF_BETA_SIGNALING	1.58771	2.56221
HALLMARK_TNFA_SIGNALING_VIA_NFKB	1.7527	2.52358
HALLMARK_INTERFERON_GAMMA_RESPONSE	1.63873	2.42447
HALLMARK_ESTROGEN_RESPONSE_EARLY	1.45712	2.01474
